# Supplementary material for: Investigating the Role of Endothelial Glycogen Synthase Kinase3α/β in Atherogenesis in Low Density Lipoprotein Receptor Knockout Mice
Source: Int J Mol Sci. 2022 Nov 26;23(23):14780. doi: 10.3390/ijms232314780 (PMC9740237; doi:10.3390/ijms232314780)
Supplement: Supplementary file 1 [file ijms-23-14780-s001.zip]

Archive with 1 entries (1 files):
- ijms-2055819-supplementary.pdf
